# Supplementary material for: Comparative Transcriptomics of Feather Follicles Reveals Potential Candidate Genes for Duck Feather Type Differentiation
Source: Animals (Basel). 2026 Jul 22;16(14):2267. doi: 10.3390/ani16142267 (PMC13405606; doi:10.3390/ani16142267)
Supplement: Supplementary file 1 [file animals-16-02267-s001.zip]

Archive with 2 entries (2 files):
- Supplementary Table S1:The list of differentially expressed genes.xlsx
- Supplementary Table S2:Enrichment analysis results.xlsx
