# Supplementary material for: Comparative Transcriptomics of Feather Follicles Reveals Potential Candidate Genes for Duck Feather Type Differentiation
Source: Animals (Basel). 2026 Jul 22;16(14):2267. doi: 10.3390/ani16142267 (PMC13405606; doi:10.3390/ani16142267)
Supplement: Supplementary file 1 [file animals-16-02267-s001.zip › Supplementary Table S1:The list of differentially expressed genes.xlsx]

## Sheet: Sheet1
C1	C3	C2	C4	36 Core DEGs
MIR34A	MIR143	MIR143	MIR34A	ACTN2
COL26A1	C1QTNF4	GREM1	MIR30B	ADRA2A
OAF	ALX1	ALX1	COL26A1	ALX1
HRH2	CTXN1	CTXN1	CPED1	ASPN
GPR182	ADRA2A	RNF223	OAF	BMP5
S1PR3	DNAJB5	GPAM	GPR182	CLIC5
CNR1	LRRC3B	ADRA2A	S1PR3	CORO6
S100A13	NSMF	DNAJB5	CNR1	DES
SSTR2	ACTN1	FGFBP1	TRIM29	FMOD
ALX1	PANX2	MAPK13	S100A13	HOXA11
CYP1B1	ACTA2	MYADML2	PLEKHH1	HOXB2
RSPO3	ZIC1	LRRC3B	SSTR2	HOXB3
DOLK	ZIC4	NSMF	ALX1	HOXB4
CMKLR2	DUSP26	ACTN1	CYP1B1	HOXB5
SPATA13	SLC15A2	PANX2	RSPO3	HOXB8
DRD1	AP3B2	APOBEC2	DOLK	HOXC10
FHDC1	STK11IP	ACTA2	RASSF9	HOXC13
G0S2	ITK	ZIC1	SOCS2	HOXC6
SPTSSB	SORBS1	ZIC4	CMKLR2	LRRC3B
ADRA2A	TPM1	DUSP26	GJB5	MGP
FGFBP1	IL22RA1	CDS1	SSTR5	MOGAT2
MC5R	BAG2	SLC15A2	KCTD14	MYOM1
LRRC3B	SLC4A3	AP3B2	SCG2	MYOZ2
NSMF	MYOM3	GRHL3	ACKR4	PENK
ZP4	MGP	LPL	PPP1R3C	PNPLA2
LAMC2	NRXN1	LNX1	FHDC1	RASL12
FOXN4	ACTA1	STK11IP	G0S2	SLC25A4
PNPLA3	P2RX1	SCNN1D	SPTSSB	SLC4A3
CYFIP2	SLC4A7	ITK	ADRA2A	SMPX
CFAP97D1	MCF2	SORBS1	FGFBP1	TBX4
VWC2	TPM2	TPM1	MC5R	TMEM255B
GRHL2	TECRL	IL22RA1	EFNA3	UBAP1L
ZIC1	TRHDE	BAG2	LRRC3B	WNT4
ZIC4	PTX3	SLC4A3	GNPNAT1	ZDHHC22
APMAP	CACNA1C	STK17A	PNPLA3	ZIC1
PRKG1	LYVE1	MGP	CYFIP2	ZIC4
DAPP1	RBPMS2	KCNA4	PANX2
SPARCL1	IRAG1	P2RX1	CFAP97D1
ULK2	GNB5	SLC4A7	EPHA1
LPL	HSPH1	DUSP5	EPHA7
SESN3	RYR3	TRPV3	GRHL2
UNC13B	ASPN	TPM2	BEGAIN
TANGO2	FBXO40	TECRL	BBOX1
SLC4A3	ADCY8	TRHDE	ZIC1
HAL	FHL5	CACNA1C	CPA6
DERL3	MYLK	LYVE1	TNN
TP73	CDH6	RBPMS2	ZIC4
PGR	PCSK1	IRAG1	CDH1
MGP	ASB5	GNB5	APMAP
NRXN1	ELOVL4	HSPH1	OXTR
PDE8A	SPATA4	METTL21EP	DYRK4
DIPK1B	ACTG2	ASPN	GRHL3
GCNT7	MYH11	RAP1GAP2	DAPP1
C16orf89	PALLD	OTOP2	SPARCL1
ACAD11	FGF1	FBXO40	LRRN4
LZTS3	TAGAP	KLHL38	IL20RB
LUZP2	SPON1	ADCY8	ULK2
MMD	IGSF3	CPA2	TFAP2A
TECRL	HOXC9	FHL5	SALL1
CD36	HOXC10	MYLK	LPL
CLSTN2	PTPN5	CDH6	SESN3
RET	IL7R	PCSK1	TIAM1
VEPH1	HOXC13	ASB5	BMP7
PTX3	CAP2	NR1D2	C8orf34
ADGRF5	ADRA1A	TRPC4	UNC13B
CPE	KCNG1	ELOVL4	AFF2
COBL	PRKAA2	ACTG2	IL22RA1
ALDH1A1	FOXL3	SCHIP1	TANGO2
CDK18	PENK	MYH11	SLC4A3
GNAT3	FMOD	EFNA5	HAL
GNAI1	MB	TBX5	DSP
MEGF6	HAND2	PALLD	MCRIP2
SERPINC1	HOMER1	FGF1	TP73
MORN3	KRT222	TAGAP	ERC2
PODXL2	LHX9	PNLDC1	MGP
NECAB2	SYNM	SPIRE2	PATZ1
CYP24A1	ACTN2	IGSF3	PDE8A
DUOX2	EEF1A2	HOXC9	DIPK1B
ASPN	CAMK2G	HOXC10	GCNT7
DHRS7	SLC38A4	CAPSL	ACTA1
USP12	TBX4	HOXC13	NFKBIZ
OMD	ADGRG2	CAP2	ACAD11
GFRA4	CAB39L	ADRA1A	LZTS3
KLHL38	MAMDC2	KCNG1	LUZP2
ACVR1C	SPAG17	PRKAA2	CDR2
MMP7	MMRN1	FOXL3	DHCR24
SNTB1	CEP95	MGAT4D	MMD
MMP27	FAM13A	PENK	TRPV3
HAS2	STK32A	FMOD	FRMPD4
FABP4	PDLIM3	PRKX	ESRP2
SCIN	LRP11	ITGB8	HPGDS
COL17A1	SLC29A4	HAND2	CD36
RNF144A	DPYSL3	HOMER1	CLSTN2
FZD4	SHROOM3	CNNM1	RET
NFASC	PYGB	ALDH1L2	PTX3
DUSP10	CAPN6	LAMB2	ADGRF5
NPTX2	STAC	LHX9	CPE
RSPO1	CCR6	SYNM	COBL
CD82	FGF13	TNNC1	ADAM22
APCDD1	NT5C1A	ACTN2	GNAT3
PIK3CG	MYOM1	EEF1A2	GNAI1
SH3GLB2	CD3E	PODN	MEGF6
SFRP4	CCDC68	CAMK2G	SERPINC1
VIP	SLC6A1	SLC38A4	MORN3
LGR6	CKB	LIPG	MAP7D2
LYPD6	ASB2	TBX4	NECAB2
AK2	C10orf90	ADGRG2	METTL21EP
SPON1	KCNH7	HOXD4	DUOX2
AZIN2	RYR2	CAB39L	ASPN
PRKAR2B	TMEM52	ESYT3	RASGEF1A
HOXC10	PGM5	FAM13A	CC2D2A
SUSD4	CRTAC1	AIFM3	DHRS7
HOXC13	HOXC4	STK32A	FAT2
INSIG1	ANGPTL4	DNASE1L3	APOD
CAPN8	SLC25A4	PDLIM3	ITM2C
TLCD3A	MOGAT2	LRP11	KLHL38
LEF1	CASQ2	S100A14	ST14
CA4	HOXA11	MOGAT1	ADCY8
FBN3	HOXA4	SHROOM3	GRM4
PENK	TMPRSS4	PYGB	ACVR1C
FMOD	GHRHR	STAC	NR1D2
MB	KCNMB1	SDCBP2	MMP7
ARHGAP12	ATP10B	CCR6	BNC1
FZD9	CSRP1	FGF13	SNTB1
SOSTDC1	ADGRG7	NT5C1A	MMP27
ABHD5	FOXP2	UBTD1	CYP2D6
MGST3	ST8SIA2	SLC44A3	HAS2
RTN4R	ARHGEF26	MYOM1	CASZ1
A4GNT	SIM1	CCDC68	FABP4
DZIP1L	MREG	SLC6A1	SCIN
RFTN1	SMTN	SGPP2	RNF144A
TCF21	CDH22	CKB	FZD4
SLC16A9	SYNPO2	ASB2	NFASC
CEP85	MYOZ2	KCNH7	TOP2A
DEPTOR	LSMEM1	RYR2	DUSP10
GLDN	SGCG	TMEM52	NPTX2
SIX1	PDE5A	PGM5	RSPO1
COL14A1	TEX36	CRTAC1	CD82
RCBTB1	ZDHHC22	CPM	CCKBR
IGSF11	RAVER2	SPTLC3	PIK3CG
SLC12A8	PNPLA2	SLC25A4	SH3GLB2
SCTR	KCNG4	MOGAT2	SINHCAF
ACTN2	FHL2	CASQ2	LGR6
ADRB3	MYOCD	HOXA11	AK2
TNFSF13B	HOXB9	CACNA1E	CERS3
ARL9	HOXB8	SRD5A1	ITGB6
HOXD13	HOXB5	TMPRSS4	AZIN2
SLC38A4	HOXB4	DUSP14	PRKAR2B
LIPG	CLIC5	KCNMB1	ADAMTS17
HOXD12	LGI1	CSRP1	SPEF2
TBX4	TMEM255B	TES	FAM114A1
TSPO	ARHGAP10	TMPRSS13	TRABD2B
HOXD10	PSD	FOXP2	ZFYVE21
SLC16A10	FILIP1	KLHL29	HOXC9
HOXD4	COL15A1	ATP2C2	HOXC10
GDAP1L1	BVES	ST8SIA2	MYO10
PPARG	FMN2	ARHGEF26	SMC2
C7	MYO18A	OLFM3	F11
VAT1L	MYL6	SIM1	CALML3
ADRA1B	BMP5	NOX4	HOXC13
MEIS1	PPP1R12A	TGM4	ANGPT1
LAPTM5	KLHL30	SMTN	INSIG1
SPAG17	IL21R	SYNPO2	UNC13C
CEP95	GABRA2	MYOZ2	TLCD3A
MEX3A	KCNC4	TSPAN15	FAR2
ADGRB1	FAM13C	LSMEM1	FOXL3
DRAXIN	RASL12	EREG	SLC1A3
EEPD1	DCLK2	MPPED1	CA4
DNASE1L3	LGR5	PDE5A	FBN3
NETO1	XPR1	TEX36	PENK
DCLK1	PDLIM7	ZDHHC22	FMOD
RGCC	OTOGL	RAVER2	PRKX
DOCK5	GPR37	PNPLA2	ARHGAP12
SLC29A4	EDAR	FHL2	MYO7A
CPZ	DTNA	MYOCD	FZD9
NAALADL2	IL17REL	HOXB8	DSG2
CALHM1	IGDCC3	HOXB6	SOSTDC1
NLGN1	LMOD1	HOXB5	ABHD5
CMTM8	CHRNA5	HOXB4	MGST3
FABP3	ORMDL1	CLIC5	A4GNT
LAMA5	SIX2	FBP1	RASD2
AQP9	PRRT3	LAPTM4B	ASIP
UROD	WNT4	SNCG	RFTN1
ABHD6	SMPX	TMEM255B	TCF21
ADAMTS3	FAM180B	ARHGAP10	SLC16A9
SLC1A6	HOXB3	PSD	ALDH1L2
THSD4	TAGLN	COL15A1	UBASH3A
WNT11	FXYD6	BVES	ADAMTS18
GABRD	CORO6	SH2D4A	DEPTOR
TMEM26	POPDC2	MYO18A	RPS6KA6
WNT7B	KLHDC8B	MYL6	SRMS
MYOM1	TMEM86A	SEC14L2	COL14A1
SLC6A4	PRUNE2	FHL3	RCBTB1
DNMBP	PAX1	BMP5	KRT12
SLC6A1	SYNC	NIPAL4	CRYBG1
ACSL1	MYL12B	PPP1R12A	SCTR
NPM3	CCDC69	KCNC4	NELL1
CEMIP	SSPN	FAM13C	ACTN2
NT5E	GASK1A	RASL12	ADRB3
ELF5	CBARP	DCLK2	GRHL1
NHS	HOXB2	LGR5	COL25A1
HOXC4	POPDC3	CABP1	TNFSF13B
CFTR	KCNK3	XPR1	HOXD13
COL1A2	HOXC12	PDLIM7	LIPG
DGAT2	UBAP1L	PTPRZ1	HOXD12
SLC25A4	MDFIC2	OTOGL	TBX4
MOGAT2	MUSTN1	EDAR	CRYBG2
ACAN	PPP1R3G	DTNA	HOXD10
HOXA11	MYL9	SLC6A12	SLC16A10
NELL2	CFL2	FA2H	HOXD4
SCN2B	MSRB3	LMOD1	GDAP1L1
HOXA4	ADSS1	ORMDL1	PPARG
RUNX2	DES	MYOC	C7
ITGB4	PITX1	SIX2	SORBS2
IGSF10	ALDOC	PRRT3	ADRA1B
STAB2	RHBDL1	G6PC1	MEIS1
AADAC	HSPB8	WNT4	LAPTM5
IL13RA2	HOXC6	STUM	CAB39L
CIDEA	TULP1	SMPX	ACTC1
RNF152		FAM180B	RGS7BP
EPB41L1		HOXB3	IRF6
CCDC83		TAGLN	KIF20A
EPHX2		FXYD6	DRAXIN
TGFB3		CORO6	AIFM3
MSTN		POPDC2	FAM83F
ACBD5		COLEC10	EEPD1
PHTF2		PARD6B	STK32A
ENPEP		KLHDC8B	AP1S3
FOLH1		TMEM86A	DNASE1L3
ESRRB		NKPD1	DCLK1
PDGFC		PRUNE2	RGCC
EPB41L3		C1QTNF8	IYD
HRH3		EVX1	DOCK5
SLC1A2		SYNC	TFAP2E
ETNK2		MYL12B	S100A14
TDRP		CCDC69	CPZ
MYOZ2		SSPN	CALHM1
HMMR		LGALSL	CMTM8
ADAM8		HOXB2	MOGAT1
TMEM169		SERPINB5	FABP3
PECR		KCNK3	LAMA5
ADTRP		HOXC12	AQP9
TP63		UBAP1L	UROD
SLC44A5		MDFIC2	ABHD6
NAV2		MUSTN1	MTMR7
ZDHHC22		PPP1R3G	ADAMTS3
PNPLA2		TCEA3	TPX2
RBFOX1		MYL9	SLC1A6
NTRK3		MSRB3	IP6K2
KCNG4		NID2	SHTN1
CDO1		ELF3	WNT11
PTHLH		F3	FAM83H
SEMA3E		HPSE2	GABRD
PKP1		SERPINB11	NT5C1A
HOXB9		DES	TMEM26
HOXB8		PITX1	SPIRE1
HOXB6		ALDOC	WNT7B
HOXB5		RHBDL1	MYOM1
ENPP4		HSPB8	KDF1
HOXB4		HOXC8	DNMBP
TMEM121		HOXC6	CCDC68
WDR86		MICALL1	SFN
CLIC5		MSC	ACSL1
HLCS		PIPOX	MPZL2
WNT7A			SGPP2
VEGFD			NPM3
TMEM43			RRH
RFLNA			RYR2
CNTNAP1			LMNB2
TMEM255B			TMC3
SIM2			SPC25
PAPPA			SYT8
SIGIRR			HOXC4
ITIH5			SPTLC3
PTGS1			CFTR
PCDH18			DGAT2
PLAAT1			SLC25A4
BRINP3			MOGAT2
COQ8A			HOXA11
LAMP5			SCN2B
OPN5			PPP4R4
PPID			TMEM132B
BMP5			HOXA6
EPHX4			HOXA4
CPB1			JAKMIP2
PLA2G6			SLITRK6
CDH17			TMPRSS4
FAM167A			DUSP14
ALKBH2			SESN1
UNG			ZNF750
LTBP2			ITGB4
GATA5			AADAC
ACACB			IL13RA2
TNFSF15			CIDEA
TANC2			RNF152
MAP2K1			EPB41L1
AGRN			CCDC83
RASL12			EPHX2
TFCP2L1			CYP27C1
SCD			TGFB3
RNF19A			MSTN
MDK			ACBD5
PDK4			PHTF2
MASP1			SH3YL1
PFKFB4			MMP23B
PLIN1			ELOVL6
LTF			ESRRB
SETD4			PDGFC
MINAR1			HRH3
CARD10			OLFM3
VCAN			PTPRF
ROPN1L			OGDHL
KIF25			PHEX
TRIM9			MASTL
NAAA			PRG4
MAD2L1BP			FAM83G
NPTX1			MAP7
AMER3			MYOZ2
APOF			HMMR
RASL11A			PTCH1
MPC1			ADAM8
ANKRD9			PECR
WNT4			KCNG3
SMPX			ADTRP
FITM2			SEMA4D
HOXB3			RALY
INHBA			MCM3
PTGER3			ZDHHC22
CORO6			PNPLA2
C19orf12			NTRK3
NR0B1			MT4
RAB30			ROGDI
FOXF1			CLDN1
CHSY3			CDO1
DPEP1			CENPO
RD3			SEMA3E
CEBPA			PKP1
CRH			HOXB9
RECQL4			HOXB8
HOXD11			HOXB7
EN1			HOXB6
ZNF469			EXD1
DIRAS2			HOXB5
HOXA5			ENPP4
GASK1A			HOXB4
HOXB2			PLXDC2
HOXA3			WDR86
FRMPD3			CLIC5
UBAP1L			HLCS
RELT			ESRP1
NPR3			ARAP2
MAB21L1			SNCG
COL1A1			TRIM55
NKAIN3			TMEM43
GLI1			SLC7A3
ORMDL3			TMEM255B
CPXM1			PSEN2
TPBG			MSX2
GADD45G			TOGARAM2
SOX11			TCF7L2
SOST			ITIH5
SRD5A2			PKP3
TTPA			EPB41L5
COL8A2			PCDH18
PLCD4			PLAAT1
CAV2			CSRNP3
DNASE2B			COQ8A
NPPC			TNC
RBP7			MYBL1
CDKN2C			SEC14L2
PCDH8			PPFIA4
DES			PHLDA2
HMGA2			FZD3
SHOX2			STC1
GDF10			PPID
NKX6-1			BMP5
HOXC8			NIPAL4
LRRC15			EPHX4
HOXC6			GRID1
LYPD2			CPB1
TLCD2			ABCA12
SLC6A9			SYT1
FKBP1B			SMOC1
LY86			FGFRL1
CITED2			RBBP8NL
CRLF1			ALKBH2
			GFRAL
			DUSP4
			EPCAM
			GATA5
			TCF7
			HTR2B
			SEC16B
			ACACB
			SLC35F2
			SLC5A8
			LMNB1
			FAM83B
			RBP4
			POU2F3
			RASL12
			TFCP2L1
			SCD
			RNF19A
			MDK
			PDK4
			MASP1
			PLIN1
			PROM2
			LTF
			PTPRZ1
			SLC6A12
			VCAN
			CHRNA3
			RHOV
			OVOL2
			RIPK4
			ROPN1L
			DLX6
			KIF25
			NAAA
			RUNX3
			NPTX1
			ADM2
			WNT10A
			INHBB
			APOF
			C6orf132
			TGM1
			TFAP2C
			RASL11A
			DLX3
			ANKRD9
			WNT4
			SMPX
			LHFPL2
			FITM2
			HOXB3
			PTGER3
			CORO6
			C19orf12
			NR0B1
			RAB30
			KLHDC8B
			LHFPL4
			CHSY3
			DPEP1
			RD3
			CEBPA
			CRH
			RECQL4
			HOXD11
			NRN1
			CLIC6
			SOX21
			RAB25
			E2F2
			PCBD1
			LAD1
			EN1
			EMP1
			GLUL
			GPD1
			ZNF469
			DIRAS2
			CCDC69
			HOXA5
			LGALSL
			HOXB2
			HOXA3
			TMEM140
			SERPINB5
			PHLDA3
			RAB27B
			CFAP45
			CBX2
			UBAP1L
			RELT
			ZSWIM2
			CMYA5
			NPR3
			B4GALNT4
			MAB21L1
			CAPNS2
			NKAIN3
			DLX5
			GLI1
			ORMDL3
			GADD45G
			SOX11
			SOST
			ZFPM1
			SRD5A2
			TTPA
			COL8A2
			PLCD4
			RAI2
			LRRC73
			CRYAB
			CAV2
			ELF3
			EXPH5
			RBP7
			INAVA
			CDKN2C
			SERPINB11
			PHGDH
			EPM2A
			PAWR
			NKX3-2
			DES
			EFNB1
			NEFL
			ALPK3
			ABHD15
			PROX1
			HPCAL4
			GDF10
			SGTB
			NKX6-1
			HOXC8
			LRRC15
			HOXC6
			CRYM
			SLC7A5
			TLCD2
			SLC6A9
			WNT16
			FGD2
			CXADR
			SEZ6L
			CITED2
			CRLF1
