# Supplementary material for: Comparative Transcriptomics of Feather Follicles Reveals Potential Candidate Genes for Duck Feather Type Differentiation
Source: Animals (Basel). 2026 Jul 22;16(14):2267. doi: 10.3390/ani16142267 (PMC13405606; doi:10.3390/ani16142267)
Supplement: Supplementary file 1 [file animals-16-02267-s001.zip › Supplementary Table S2:Enrichment analysis results.xlsx]

## Sheet: C1
#Term	Database	ID	Input number	Background number	P-Value	Corrected P-Value	Input	Hyperlink
Wnt signaling pathway	KEGG PATHWAY	apla04310	13	144	3.97323e-07	3.09912e-05	RSPO3|RSPO1|SOST|FZD4|SFRP4|FZD9|WNT4|LGR6|MMP7|LEF1|WNT7A|WNT11|WNT7B	http://www.genome.jp/kegg-bin/show_pathway?apla04310/apla:101805245%09red/apla:101791711%09red/apla:101799069%09red/apla:101804305%09red/apla:101799597%09red/apla:101793749%09red/apla:101792761%09red/apla:101792052%09red/apla:101804474%09red/apla:101798327%09red/apla:101802024%09red/apla:101804770%09red/apla:101803063%09red
Neuroactive ligand-receptor interaction	KEGG PATHWAY	apla04080	16	321	2.80009e-05	0.000883108	CNR1|ADRA1B|S1PR3|PENK|ADRA2A|DRD1|VIP|ADRB3|HRH2|HRH3|SCTR|GABRD|CRH|PTGER3|TSPO|MC5R	http://www.genome.jp/kegg-bin/show_pathway?apla04080/apla:101801352%09red/apla:101800019%09red/apla:113845198%09red/apla:101802913%09red/apla:101804152%09red/apla:101802342%09red/apla:101792889%09red/apla:101803995%09red/apla:101803050%09red/apla:101798376%09red/apla:101795912%09red/apla:101789452%09red/apla:101803955%09red/apla:101802499%09red/apla:101797733%09red/apla:101801679%09red
mTOR signaling pathway	KEGG PATHWAY	apla04150	10	131	3.39657e-05	0.000883108	ULK2|DEPTOR|FZD9|WNT4|MAP2K1|RNF152|FZD4|WNT7A|WNT11|WNT7B	http://www.genome.jp/kegg-bin/show_pathway?apla04150/apla:101792761%09red/apla:101798327%09red/apla:101799597%09red/apla:101800132%09red/apla:101791037%09red/apla:101791711%09red/apla:101805245%09red/apla:101793905%09red/apla:101800454%09red/apla:101804770%09red
PPAR signaling pathway	KEGG PATHWAY	apla03320	7	62	5.44464e-05	0.0010617	SCD|ACSL1|CD36|PPARG|LPL|FABP3|PLIN1	http://www.genome.jp/kegg-bin/show_pathway?apla03320/apla:101795388%09red/apla:101801349%09red/apla:101798039%09red/apla:101796218%09red/apla:101792429%09red/apla:101796495%09red/apla:101795741%09red
Melanogenesis	KEGG PATHWAY	apla04916	8	93	9.57428e-05	0.00149359	FZD4|FZD9|WNT4|MAP2K1|LEF1|WNT7A|WNT11|WNT7B	http://www.genome.jp/kegg-bin/show_pathway?apla04916/apla:101805245%09red/apla:101798327%09red/apla:101791711%09red/apla:101791037%09red/apla:101799597%09red/apla:101792761%09red/apla:101804770%09red/apla:101792052%09red
ECM-receptor interaction	KEGG PATHWAY	apla04512	7	84	0.000313323	0.00407319	HMMR|LAMA5|CD36|AGRN|COL1A2|LAMC2|ITGB4	http://www.genome.jp/kegg-bin/show_pathway?apla04512/apla:101798901%09red/apla:101801618%09red/apla:101794718%09red/apla:101800083%09red/apla:101801954%09red/apla:101796495%09red/apla:101799524%09red
Cytokine-cytokine receptor interaction	KEGG PATHWAY	apla04060	9	176	0.0013376	0.0149047	IL13RA2|BMP5|TGFB3|TNFSF15|ACVR1C|INHBA|MSTN|GDF10|TNFSF13B	http://www.genome.jp/kegg-bin/show_pathway?apla04060/apla:101798837%09red/apla:101802287%09red/apla:101795448%09red/apla:101803777%09red/apla:101796108%09red/apla:101792309%09red/apla:101789486%09red/apla:101794826%09red/apla:101800742%09red
Glycerolipid metabolism	KEGG PATHWAY	apla00561	5	58	0.00198221	0.0181165	PNPLA2|LPL|DGAT2|MOGAT2|LIPG	http://www.genome.jp/kegg-bin/show_pathway?apla00561/apla:101799311%09red/apla:101796218%09red/apla:101799752%09red/apla:101796497%09red/apla:101801215%09red
TGF-beta signaling pathway	KEGG PATHWAY	apla04350	6	87	0.00209036	0.0181165	BMP5|TGFB3|ACVR1C|THSD4|INHBA|FMOD	http://www.genome.jp/kegg-bin/show_pathway?apla04350/apla:101798837%09red/apla:101802287%09red/apla:101795448%09red/apla:101789778%09red/apla:101792001%09red/apla:101794826%09red
p53 signaling pathway	KEGG PATHWAY	apla04115	5	62	0.00260147	0.0202915	GADD45G|CD82|ADGRB1|TP73|SESN3	http://www.genome.jp/kegg-bin/show_pathway?apla04115/apla:101804011%09red/apla:101790518%09red/apla:101797101%09red/apla:106015943%09red/apla:101789861%09red
Cell adhesion molecules (CAMs)	KEGG PATHWAY	apla04514	6	108	0.00571979	0.0405585	NLGN1|VCAN|NRXN1|IGSF11|CNTNAP1|NFASC	http://www.genome.jp/kegg-bin/show_pathway?apla04514/apla:101794066%09red/apla:101802850%09red/apla:101791967%09red/apla:101796987%09red/apla:101800673%09red/apla:101795323%09red
Focal adhesion	KEGG PATHWAY	apla04510	8	188	0.00700571	0.0455371	PDGFC|LAMA5|VEGFD|MAP2K1|COL1A2|LAMC2|CAV2|ITGB4	http://www.genome.jp/kegg-bin/show_pathway?apla04510/apla:101798901%09red/apla:101789650%09red/apla:101791715%09red/apla:101791037%09red/apla:101801618%09red/apla:101794718%09red/apla:101801954%09red/apla:101805307%09red

## Sheet: C2
#Term	Database	ID	Input number	Background number	P-Value	Corrected P-Value	Input	Hyperlink
Calcium signaling pathway	KEGG PATHWAY	apla04020	10	175	1.36854e-05	0.000930605	CAMK2G|CASQ2|RYR2|ADCY8|MYLK|CACNA1E|CACNA1C|TNNC1|P2RX1|SLC25A4	http://www.genome.jp/kegg-bin/show_pathway?apla04020/apla:101799009%09red/apla:101795250%09red/apla:101804017%09red/apla:101794043%09red/apla:101793907%09red/apla:101794422%09red/apla:101794225%09red/apla:101790062%09red/apla:101804477%09red/apla:101794935%09red
Glycerolipid metabolism	KEGG PATHWAY	apla00561	6	58	3.61076e-05	0.00122766	GPAM|LIPG|PNPLA2|LPL|MOGAT2|MOGAT1	http://www.genome.jp/kegg-bin/show_pathway?apla00561/apla:101799311%09red/apla:101796902%09red/apla:101803103%09red/apla:101796218%09red/apla:101799752%09red/apla:101796497%09red
Vascular smooth muscle contraction	KEGG PATHWAY	apla04270	7	113	0.00017088	0.0037386	KCNMB1|ACTA2|CACNA1C|ADCY8|MYLK|PPP1R12A|MYL9	http://www.genome.jp/kegg-bin/show_pathway?apla04270/apla:101799368%09red/apla:101794043%09red/apla:101800288%09red/apla:101790062%09red/apla:101800584%09red/apla:101794935%09red/apla:101793497%09red
Adrenergic signaling in cardiomyocytes	KEGG PATHWAY	apla04261	7	118	0.000219917	0.0037386	RYR2|CAMK2G|CACNA1C|ADCY8|TPM1|TNNC1|MAPK13	http://www.genome.jp/kegg-bin/show_pathway?apla04261/apla:101799009%09red/apla:101804017%09red/apla:101794043%09red/apla:101793907%09red/apla:101790062%09red/apla:101802116%09red/apla:101789686%09red
Cardiac muscle contraction	KEGG PATHWAY	apla04260	5	63	0.000515915	0.00701644	CACNA1C|RYR2|TNNC1|TPM1|CASQ2	http://www.genome.jp/kegg-bin/show_pathway?apla04260/apla:101799009%09red/apla:101790062%09red/apla:101789686%09red/apla:101793907%09red/apla:101794422%09red
Apelin signaling pathway	KEGG PATHWAY	apla04371	6	119	0.001386	0.015708	ACTA2|GNB5|RYR2|ADCY8|MYLK|PRKAA2	http://www.genome.jp/kegg-bin/show_pathway?apla04371/apla:101799561%09red/apla:101794043%09red/apla:101797269%09red/apla:101793907%09red/apla:101794935%09red/apla:101793497%09red
Tight junction	KEGG PATHWAY	apla04530	6	155	0.00488711	0.0474748	MYH11|ACTN1|BVES|PRKAA2|PARD6B|MYL9	http://www.genome.jp/kegg-bin/show_pathway?apla04530/apla:101799368%09red/apla:101799561%09red/apla:101803563%09red/apla:101792652%09red/apla:101795217%09red/apla:101791510%09red
Regulation of actin cytoskeleton	KEGG PATHWAY	apla04810	6	176	0.00873466	0.0742446	ACTN1|ITGB8|MYLK|PPP1R12A|FGF1|MYL9	http://www.genome.jp/kegg-bin/show_pathway?apla04810/apla:101799368%09red/apla:101794210%09red/apla:101800288%09red/apla:101797604%09red/apla:101795217%09red/apla:101794935%09red

## Sheet: C3
#Term	Database	ID	Input number	Background number	P-Value	Corrected P-Value	Input	Hyperlink
Calcium signaling pathway	KEGG PATHWAY	apla04020	9	175	1.9135e-05	0.000899343	RYR2|CASQ2|RYR3|CAMK2G|ADCY8|MYLK|SLC25A4|CACNA1C|P2RX1	http://www.genome.jp/kegg-bin/show_pathway?apla04020/apla:101789513%09red/apla:101804017%09red/apla:101794043%09red/apla:101793907%09red/apla:101794422%09red/apla:101794225%09red/apla:101790062%09red/apla:101804477%09red/apla:101794935%09red
Vascular smooth muscle contraction	KEGG PATHWAY	apla04270	7	113	5.42168e-05	0.00115773	KCNMB1|ACTA2|CACNA1C|ADCY8|MYLK|PPP1R12A|MYL9	http://www.genome.jp/kegg-bin/show_pathway?apla04270/apla:101799368%09red/apla:101794043%09red/apla:101800288%09red/apla:101790062%09red/apla:101800584%09red/apla:101794935%09red/apla:101793497%09red
Apelin signaling pathway	KEGG PATHWAY	apla04371	7	119	7.38974e-05	0.00115773	ACTA2|GNB5|RYR3|RYR2|ADCY8|MYLK|PRKAA2	http://www.genome.jp/kegg-bin/show_pathway?apla04371/apla:101789513%09red/apla:101799561%09red/apla:101794043%09red/apla:101797269%09red/apla:101793907%09red/apla:101794935%09red/apla:101793497%09red
Cardiac muscle contraction	KEGG PATHWAY	apla04260	4	63	0.00209978	0.0246724	CACNA1C|RYR2|TPM1|CASQ2	http://www.genome.jp/kegg-bin/show_pathway?apla04260/apla:101790062%09red/apla:101789686%09red/apla:101793907%09red/apla:101794422%09red
Adrenergic signaling in cardiomyocytes	KEGG PATHWAY	apla04261	5	118	0.00322111	0.028438	CACNA1C|CAMK2G|RYR2|ADCY8|TPM1	http://www.genome.jp/kegg-bin/show_pathway?apla04261/apla:101794043%09red/apla:101790062%09red/apla:101789686%09red/apla:101793907%09red/apla:101804017%09red
Regulation of actin cytoskeleton	KEGG PATHWAY	apla04810	6	176	0.00363039	0.028438	ACTN1|MYLK|PPP1R12A|CFL2|FGF1|MYL9	http://www.genome.jp/kegg-bin/show_pathway?apla04810/apla:101799368%09red/apla:101794210%09red/apla:101800288%09red/apla:101793468%09red/apla:101795217%09red/apla:101794935%09red
Tight junction	KEGG PATHWAY	apla04530	5	155	0.00965077	0.064798	BVES|MYH11|ACTN1|PRKAA2|MYL9	http://www.genome.jp/kegg-bin/show_pathway?apla04530/apla:101799368%09red/apla:101799561%09red/apla:101792652%09red/apla:101803563%09red/apla:101795217%09red

## Sheet: C4
#Term	Database	ID	Input number	Background number	P-Value	Corrected P-Value	Input	Hyperlink
Wnt signaling pathway	KEGG PATHWAY	apla04310	15	144	5.30039e-07	2.8705e-05	RSPO3|RSPO1|SOST|FZD4|WNT10A|WNT16|MMP7|TCF7|TCF7L2|WNT4|LGR6|FZD9|FZD3|WNT11|WNT7B	http://www.genome.jp/kegg-bin/show_pathway?apla04310/apla:101805245%09red/apla:101798327%09red/apla:101799597%09red/apla:101803610%09red/apla:101804305%09red/apla:101793749%09red/apla:101790790%09red/apla:101803237%09red/apla:101804946%09red/apla:101804474%09red/apla:101791711%09red/apla:101802024%09red/apla:101795639%09red/apla:101804770%09red/apla:101803063%09red
Melanogenesis	KEGG PATHWAY	apla04916	12	93	9.50043e-07	2.8705e-05	TCF7|FZD3|FZD4|WNT10A|ADCY8|TCF7L2|WNT4|FZD9|WNT16|ASIP|WNT11|WNT7B	http://www.genome.jp/kegg-bin/show_pathway?apla04916/apla:101805245%09red/apla:101795639%09red/apla:101798327%09red/apla:101804946%09red/apla:101803610%09red/apla:101799597%09red/apla:101791711%09red/apla:101790790%09red/apla:101803237%09red/apla:101794043%09red/apla:101795392%09red/apla:101804770%09red
mTOR signaling pathway	KEGG PATHWAY	apla04150	14	131	9.56833e-07	2.8705e-05	ULK2|CAB39L|FZD3|FZD4|RPS6KA6|FZD9|SLC7A5|WNT4|WNT16|WNT10A|RNF152|DEPTOR|WNT11|WNT7B	http://www.genome.jp/kegg-bin/show_pathway?apla04150/apla:101805245%09red/apla:101795639%09red/apla:101798327%09red/apla:101798660%09red/apla:101804946%09red/apla:101799597%09red/apla:101791711%09red/apla:101803237%09red/apla:101804370%09red/apla:101800454%09red/apla:101798857%09red/apla:101800132%09red/apla:101793905%09red/apla:101804770%09red
Neuroactive ligand-receptor interaction	KEGG PATHWAY	apla04080	18	321	0.000126543	0.00284722	CNR1|CCKBR|ADRA1B|S1PR3|OXTR|ADRA2A|PTGER3|GRM4|CHRNA3|ADRB3|SSTR5|HRH3|HTR2B|SCTR|GABRD|CRH|PENK|MC5R	http://www.genome.jp/kegg-bin/show_pathway?apla04080/apla:101800517%09red/apla:101800019%09red/apla:101795636%09red/apla:101802913%09red/apla:101804152%09red/apla:101790257%09red/apla:101802342%09red/apla:101791483%09red/apla:101792889%09red/apla:101801352%09red/apla:101803050%09red/apla:101798376%09red/apla:101795912%09red/apla:101802084%09red/apla:101789452%09red/apla:101803955%09red/apla:10179…
PPAR signaling pathway	KEGG PATHWAY	apla03320	7	62	0.000379807	0.0056971	SCD|ACSL1|CD36|PPARG|LPL|FABP3|PLIN1	http://www.genome.jp/kegg-bin/show_pathway?apla03320/apla:101795388%09red/apla:101801349%09red/apla:101798039%09red/apla:101796218%09red/apla:101795741%09red/apla:101796495%09red/apla:101792429%09red
p53 signaling pathway	KEGG PATHWAY	apla04115	7	62	0.000379807	0.0056971	SESN1|SESN3|CD82|TP73|GADD45G|SFN|SERPINB5	http://www.genome.jp/kegg-bin/show_pathway?apla04115/apla:101804011%09red/apla:101799785%09red/apla:101797101%09red/apla:101789861%09red/apla:101800755%09red/apla:106015943%09red/apla:101802688%09red
Cytokine-cytokine receptor interaction	KEGG PATHWAY	apla04060	11	176	0.00112104	0.0144133	BMP7|IL13RA2|BMP5|IL20RB|ACVR1C|ACKR4|MSTN|INHBB|TGFB3|GDF10|TNFSF13B	http://www.genome.jp/kegg-bin/show_pathway?apla04060/apla:101797018%09red/apla:101800492%09red/apla:101798837%09red/apla:101802287%09red/apla:101803777%09red/apla:101796108%09red/apla:101789810%09red/apla:101792309%09red/apla:101804100%09red/apla:101794826%09red/apla:101800742%09red
Glycerolipid metabolism	KEGG PATHWAY	apla00561	6	58	0.00150164	0.0168934	LIPG|DGAT2|PNPLA2|LPL|MOGAT2|MOGAT1	http://www.genome.jp/kegg-bin/show_pathway?apla00561/apla:101799311%09red/apla:101796902%09red/apla:101801215%09red/apla:101796218%09red/apla:101799752%09red/apla:101796497%09red
ECM-receptor interaction	KEGG PATHWAY	apla04512	7	84	0.00197975	0.0197975	HMMR|ITGB4|ITGB6|CD36|TNC|TNN|LAMA5	http://www.genome.jp/kegg-bin/show_pathway?apla04512/apla:101796767%09red/apla:101798901%09red/apla:101804896%09red/apla:101796235%09red/apla:101800083%09red/apla:101801954%09red/apla:101796495%09red
Calcium signaling pathway	KEGG PATHWAY	apla04020	10	175	0.00342916	0.0308625	CCKBR|ADRA1B|RYR2|ADCY8|HTR2B|SLC25A4|PLCD4|ADRB3|OXTR|PTGER3	http://www.genome.jp/kegg-bin/show_pathway?apla04020/apla:101804382%09red/apla:101800019%09red/apla:101795912%09red/apla:101790257%09red/apla:101793907%09red/apla:101794225%09red/apla:101795636%09red/apla:101794043%09red/apla:101797990%09red/apla:101801679%09red
TGF-beta signaling pathway	KEGG PATHWAY	apla04350	6	87	0.00956048	0.0782221	BMP7|BMP5|TGFB3|ACVR1C|INHBB|FMOD	http://www.genome.jp/kegg-bin/show_pathway?apla04350/apla:101800492%09red/apla:101798837%09red/apla:101802287%09red/apla:101789778%09red/apla:101789810%09red/apla:101794826%09red
